# Supplementary material for: Evolution of RXLR-Class Effectors in the Oomycete Plant Pathogen Phytophthora ramorum
Source: PLoS One. 2013 Nov 7;8(11):e79347. doi: 10.1371/journal.pone.0079347 (PMC3820680; doi:10.1371/journal.pone.0079347)
Supplement: File S1 — An Excel file containing the primers used for PCR and sequencing and for measuring expression of effectors. (XLSX) [file pone.0079347.s003.xlsx]

## Sheet: Sequencing primers
Locus	Primer name	Primer location	Annealing temp. used	Other comments	5’-3’ primers
PrAvh17	PrRXLR17_-335F	5' flanking	60	multiple products for some isolates	CGGAGCTAAACCCTGAACTG
	PrRXLR17_+638R	3' flanking			TGCTGGCGTCTAGCATTACA
PrAvh169/192	PrRXLR169_-360F	5' flanking	60	multiple products for some isolates	ACGGAGCGAATCAAAGCTAA
	PrRXLR169_+665R	3' flanking			CACATGGTGAACAGCCACAG
PrAvh169/192	PrRXLR247_+67F	internal			GACTCCAACCAAGCCAAGA
	PrRXLR192_+192R	internal			AATACTCCTTCGTCGCAATG
PrAvh244	PrRXLR244_-371F	5' flanking	60	multiple products for some isolates	ACGGAGCGAATCAAAGCTAA
	PrRXLR244_+636R	3' flanking			TATGGTGTTGCACATGGTGA
PrAvh246	PrRXLR246_-316F	5' flanking	60	multiple products for some isolates	TCGTCGCAAGAGTATTGTGG
	PrRXLR246_+639R	3' flanking			TGCTGGCGTCTAGTATTACGG
PrAvh246	PrRXLR247_+67F	internal			GACTCCAACCAAGCCAAGA
	PrRXLR246_+344R	internal			TTCCACATCGCATACTCCTC
PrAvh247	PrRXLR247_-375F	5' flanking	60	multiple products for some isolates	GGGAATAATCACTCCGGTTG
	PrRXLR247_+641R	3' flanking			TGTTGCCTTTTTGGTCCCTA
PrAvh247	PrRXLR247_+67F	internal			GACTCCAACCAAGCCAAGA
	PrRXLR247_+230R	internal			GTACGCTCCACTTCCCTCAT
PrAvh247.2	PrRXLR247b_-114F	5' flanking	60	multiple bands	CGTAGGATAGCAGCGTGCTC
	PrRXLR247b_438R	3' flanking			ACTGGTTCGAGGCCAGACTC
PrAvh169 homolog in Pl	PlRXLR169_-44F	5' flanking	55		CATTTTCAAATCTGCTGCCTA
	PlRXLR169_811R	3' flanking			TTCACAAAGGCGTAGTGTGG
PrAvh247.1 homolog in Pl	PlRXLR247_-311F	5' flanking	55		AGCAGCCAGATATTACGCAAG
	PlRXLR247_498R	3' flanking			CTGGTTCACCAAATGCGATA
PrAvh247.1 homolog in Ph	PlPfRXLR247_-42F	5' flanking	55		TGCTGTCCARYCCTCAAGT
	PhRXLR247_647R	3' flanking			TTCAGGAATCGAATGTTGTT
PrAvh247.1 homolog in Pf	PfRXLR247_-324F	5' flanking	55		CTGATTGGCGAGTGCAGTAA
	PfRXLR247_613R	3' flanking			AATACAGGCTGCTGCAGTGA
PrAvh36	PrRXLR36_-273F	5' flanking	58		GGGAGGTTTGTAAAATCGCTAA
	PrRXLR36_+590R	3' flanking			TTCTGAACTCGACGACGACA
PrAvh36	PrRXLR36_+6F	internal	53		CACGACCCAGTTGCTTCT
	PrRXLR36_+245R	internal			GTACGCTGGAACTTTGGAAG
PrAvh60	PrRXLR60_-255F	5' flanking	56		AAGCCCCCTATTCAGTTTCA
	PrRXLR60_+643R	3' flanking			GAGATTCCTCGCCACGATTA
PrAvh60	PrRXLR60_+4F	internal	58		CGTACGACCCAGTTGCTTCT
	PrRXLR60_+376R	internal			ACATGAAGTTTTGCGGGTTG
PrAvh68	PrRXLR68_-262F	5' flanking	55		CTCAACCGCGCTAATTGATG
	PrRXLR68_+651R	3' flanking			CATACCCCATGCACTCAAAGA
PrAvh68	PrRXLR68_91F	internal	60		AACGCCTTGACAACCGATCC
	PrRXLR68_346R	internal			GCTTCTTCGGCGTCTTCAAG
PrAvh108	PrRXLR-108_-242F	5' flanking	53		AGCAATTCAGTTTCAAAGGC
	PrRXLR-108_+620R	3' flanking			CGCTATTTTACCTTACTCCG
PrAvh108	PrRXLR108_+156F	internal	58		CAAGACGACCAGTGATGTGG
	PrRXLR108_+359R	internal			TTGGACTCGTAGCGCTTCTT
PrAvh120	PrRXLR120_-242F	5' flanking	60		CTGTGCGAATCTTGCAACC
	PrRXLR120_639R	3' flanking			GCGAATCATTCCTACGCTTG
PrAvh120	PrRXLR120_8F	internal	58	3mM MgCl2	TGAGTCTCTTCCTGCTGCTT
	PrRXLR120_377R	internal			GCATTGGTGTTGTAGATACGG
PrAvh121	PrRXLR121_-244F	5' flanking	60		CATGCTGACCCATTCAGTACC
	PrRXLR121_623R	3' flanking			TCAAAGGGCCTTCTGCATAC
PrAvh121	PrRXLR121_-244F	5' flanking	60		CATGCTGACCCATTCAGTACC
	PrRXLR121_1099R	3'flanking			GGCAGGTAAGAAGTTGTTTTGTG
PrAvh121	PrRXLR121_57F	internal	60	2mM MgCl2	TACTCTCRCGGACGCTGAAC
	PrRXLR121_364R	internal			TCTTCGCCCACTTCAGGTAT
PrAvh205	PrRXLR205_-274F	5' flanking	60		TTTCAGTGCGCACGATTG
	PrRXLR205_604R	3' flanking			TATGAAGCTTCGAGCTGGTG
PrAvh205	PrRXLR205_22F	internal	58		CTACTCGTGGTCGCCACTTC
	PrRXLR205_346R	internal			TCTTCTTCGCCATCTTCAGG
PrAvh205 homologs	PhPlRXLR108_+24F	internal	55	primers conserved in Pl & Ph	GTTAGTGATCGCCACTTTCA
	PhPlRXLR108_+324R	internal			TAGATCAGCAACCTTCTTGC
PrAvh205 homologs	PlPrRXLR108_Pr-237F	5' flanking	58	to get 5' flanking for Ph	TACCGCGCTCAGCGTAAACT
				used with Ph108_+665R & +686R
PrAvh205 homolog in Pl	PlRXLR108_-252F	5' flanking	55		CTGGGATAAGGCTTCAGTGC
	PlRXLR108_+623R	3' flanking			CCATTGTGTCTCGTTGTTCG
PrAvh205 homolog in Ph	PhRXLR108_-20F	5' flanking	53		GTCACTGACGACCATCAATC
	PhRXLR108_+686R	3' flanking			ACTGCCAGTAGGGATACGAG
PrAvh120 homologs	PrPlRXLR120_+25F	internal	55	primers conserved in Pr & Pl	CTTGTGRTYCTCGCCTTYGT
	PrPlRXLR120_+306R	internal			CTTTTGGCTGATCTGAGTGA
PrAvh120 homolog in Pl	PlRXLR120_-301F	5' flanking	58		CGGCATGAACACCATATCAT
	PlRXLR120_+629R	3' flanking			GACGCTAGGTGGGTCAAAAC
PrAvh120 homolog in Ph	PhRXLR120_-125F	5' flanking	56		CTATCTCCTCCCGCACTCTG
	PhRXLR120_+680R	3' flanking			GCCACTGAACACAGTTTTGG
PrAvh120 homolog in Pf	PfRXLR120_-301F	5' flanking	58		GAGACAGCATCACGTGCCTA
	PfRXLR120_+605R	3' flanking			GGTTCTTTGGCGTCAGTAGC
PrAvh121 homologs	PrPh121_+190F	internal	52	primers conserved in Pr & Ph	GAGAGAATTGGTGCCACTAC
	PrPh121_+365/377R	internal			GACTCGTAGCGCTTCTTC
PrAvh121 homolog in Pl	PhPrRXLR121_Pr-72F	5' flanking	58		GCAARCTCATTCYTCGATCA
	PlRXLR121_+737R	3' flanking			GCTACGCCACATCCAAAAAT
PrAvh121 homolog in Ph	PhRXLR121_-280F	5' flanking	55		GCAACCTTTGCTCCTTTGAC
	PhRXLR121_+658R	3' flanking			ACGAGGTTCTGCGTGAGTTT
PrAvh121/205 homolog in Pf	PfRXLR121_-291F	5' flanking	55		GGCATTTAGGGAGACGTGAA
	PfRXLR_121_+527R	3' flanking			AAGAAACCTTGTCGCTCGAA

## Sheet: Taqman and control primers
Primers for standards	Sequencea	Length
36F	RNAPGAGATGTGTCAAGTTTGCTGAAGACCATCAA	50
36R	CGAACTGCAACTCTCGTGGCT	21
60F	RNAPGAGAACTCGGCCCTGCCGATCGTT	43
60R	ACAACCAGCCACCAGCGCAA	20
68F	RNAPGAGATGCCGATCGTTGTTGGGCCG	43
68R	ACCTCGAATTTCCGCTCTCACGG	23
108F	RNAPGAGACAGCTCTCAAGCCCCCAAGCA	44
108R	TGTATGGCTCCGACCTCGACCT	22
120F	RNAPGAGAACCTGCTCCCAGAGCTCACA	43
120R	CCCCTTGCTTCGATCTTGGTGTCC	24
121F	RNAPGAGACGGGGTGTGCCAAGTTCGCT	43
121R	CACCAGCACGGAGCCCAACG	20
205F	RNAPGAGACCAAGCTCGCTGGAGGCCAT	43
205R	ACGCACCAAGGAGCATGCCA	20
a RNAP sequence at 5’ end of forward primer is TAATACGACTCACTATAGG.
Taqman primers and probes	Sequence	Length
36F-TaqPrimer	CCGACTCCATCACCGAGACT	20
36R-TaqPrimer	CGCCCCCCTTGAGATAGC	18
36-Taqprobe	6FAM-CCGCGAAAAGACA-MGBNFQ	13
60F-Taqprimer	TGCTCGTGGTCGCCACTT	18
60R-Taqprimer	GAGTTTTCAGCGTCCGTGACA	21
60-Taqprobe	6FAM-CATTGCGTGCTGCAGTG-MGBNFQ	17
68F-TaqPrimer	GCGTATGGCCCAGTTGCTT	19
68R-TaqPrimer	ACTGCAGCACGCAATGAAAG	20
68-Taqprobe	6FAM-TGCTCGTGGTCGCC-MGBNFQ	14
108F-TaqPrimer	CGTGTGGCCCAGATGCTT	18
108R-TaqPrimer	GCACTGCAGCACACAATGAA	20
108-Taqprobe	6FAM-TGCTCGTGGTCGCC-MGBNFQ	14
120F-TaqPrimer	GCCTTCGTCGCATGCTGTA	19
120R-TaqPrimer	GCTGGCTTGGACAGCTTCTT	20
120-Taqprobe	6FAM-CACCGTCGTGGCTAC-MGBNFQ	15
121F-TaqPrimer	TTGTTAGTGATCGCCACCTTCA	22
121R-TaqPrimer	CGTTCAGCGTCCGTGAGA	18
121-Taqprobe	6FAM-TGCGCGCTGCAGTA-MGBNFQ	14
205F-TaqPrimer	CGCACGACCCAGTTGCTT	18
205R-TaqPrimer	GCACTGCAGCACGCAATG	18
205-Taqprobe	6FAM-TACTCGTGGTCGCCACT-MGBNFQ	17
CoxFRhodyQ1	CGTCGCATTCCAGATTATCCA	21
CoxRRhodyQ1	CAACTACGGATATATAAGRRCCRRAACTG	29
CoxTaqprobe1	6FAM-AGGGCATTCCATCCAGCGTAAGCA-MGBNFQ	24
1 From Tomlinson et al. 2005
