# Supplementary material for: Evolution of RXLR-Class Effectors in the Oomycete Plant Pathogen Phytophthora ramorum
Source: PLoS One. 2013 Nov 7;8(11):e79347. doi: 10.1371/journal.pone.0079347 (PMC3820680; doi:10.1371/journal.pone.0079347)
Supplement: File S2 — Nucleotide alignment of subfamily in Figure 1 in Fasta format. (FASTA) [file pone.0079347.s004.fasta]

>Pr78
ATG---GCCAAGTTCAGCCCCTGTTCGCGCAGTCGCTGCGCGATACTCCTGGCCATTTTC-------GCTCTACTGACATGCGTCGGCGCTGTCTCGGTGGCATCGGAGTCGAACGTCATCAAACCAAAAATGTTGGATCGTGCCCAAGGGCATCAACTACGTGGCTTCCAAGGCTATCGTAGCTTGAGGACTT---TCGTGGAGATAACG---AAAGACGACGACGACTCTGAGGAGAGAGTCTCCAACGAGTTT------------------------------------------GCGAAGAAGATGATTCAAGCTGCAAAGAACAAGTTGACGTCGAACAACCAAGCGACCACAAACAAGTTGTTCAAGAGCCTCCAGGTTGAGGGAACCGGCGACAAACTCTTTCAAAGCGCGCAGTTTGAGAAGTGGGCGACCACGGTGGCCAAGAACTTCAAGAAGAACCCCGAGAAAGCTCCAACGTCGATGTTTTCCACGTTGGCGAATCATTACGGCGATGAAGCTCTGGCGGCGTTGCTTGTTACGGCGAAGCAGAACTACCAATCGAGAACTGTTGCTACTAAGCTGGAAAATGCACAACTGCAGAACTGGGAGAGCGCTGGCAAAACTGGAGACGATGTTTTCGATCTTCTGAAGCTGAATGACAAAGGAGAAAAGCTGTTTGAAAGCCCGGTGGCTGCCACTTGGATATCTTACATGACCAAGCTGAATGCGCAGAACTCGGACGAGGTTATATTTTCATCCCTCAAGAAACTGTACAGCGACGACGTTCTCGCGAAGATGATTGGAGGGGCGAAGAATAGTGCAAACGTTGGTGCCACGGCAAAGAAATTGGAGCAGGTGCTGCTGAGCAAATGGATGAGTGAAGGCAAAACTATCGATGACATTTTCAAGTTATTCAAACTGAACAAGGAAGGTGAAAAACTCCTTCAGAGC-CCGATGTTCGACACTTGGGTATCTTACTTCATGTTGAAG-----------------------------------------------------------TCTAGCGCAAGTAC------------------------------------------------------------------------------------------------------------------------------------------------------------------------------------------------------------------------------------------------ACCATCCA----------------------------------------------------------------------AGCTACAAGAAGAGATTTGGCGAAACCAAGGAAAAACCGCTGACGATATTTTCAAGCTGCTCAAACTACGCAACAGCGGCAAAAAGATGTTTAGCACCGTGGATTTGAGGACATGGATCTCGTATGTGACTAGGCTGAACCAGTTCAGCAAGAAACCAGATGAATTTATCGTCATCTTGGAATTAGAGAAACAGTTCACTGGTGCGGGGCTCGC--AAGAATGCTGGCTGACGCGAAGTACCAGGCTTCCCTAATAAAGGCTGAAGGCGCGGAGACACTTGCTGGCAAGTTGCAGG--------CGTTGCAGTTCAAGAAATGGCTGAAGCAAGGAGTTACACCTG------------------------------------ATTCTATCACCAAGGAGTTCACTTTCGTTCTCATCGA------------------------------------------------TTCGACTGACGTAAAGATTT----------------------------------------------------------------------------------------------------------------------------------------------------------------------------------------------------------------------TACTCGCATACAGTGAATATTACACGCTCAATGTCGGTAAGGTCAATGCT
>Pr79
ATGATTGCCAAGCTCGGTCCTCGTTCGCATAGACGCTGTGCGATGCTCCTGGCCATTTTC-------GCTCTACTGACATGCGTCGGCGCTGTCTCGGTGGCATCGGAGTCGAACGTCATCAAACCAAAAATGTTGGATCGTGCCCAAGGGCATCAACTACGTGGCTTCCAAGGCTATCGTAGCTTGAGGACTT---TCGTGGAGATAACG---AAAGACGACGACGACTCTGAGGAGAGAGTCTCCAACGAGTTT------------------------------------------GCGAAGAAGATGATTCAAGCTGCAAAGAACAAGTTGACGTCGAACAACCAAGCGACCACAAACAAGTTGTTCAAGAGCCTCCAGGTTGAGGGAACCGGCGACAAACTCTTTCAAAGCGCGCAGTTTGAGAAGTGGGCGACCACGGTGGCCAAGAACTTCAAGAAGAACCCCGAGAAAGCTCCAACGTCGATGTTTTCCACGTTGGCGAATCATTACGGCGATGAAGCTCTGGCGGCGTTGCTTGTTACGGCGAAGCAGAACTACCAATCGAGAACTGTTGCTACTAAGCTGGAAAATGCACAACTGCAGAACTGGGAGAGCGCTGGCAAAACTGGAGACGATGTTTTCGATCTTCTGAAGCTGAATGACAAAGGAGAAAAGCTGTTTGAAAGCCCGGTGGCTGCCACTTGGATATCTTACATGACCAAGCTGAATGCGCAGAACTCGGACGAGGTTATATTTTCATCCCTCAAGAAACTGTACAGCGACGACGTTCTCGCGAAGATGATTGGAGGGGCGAAGAATAGTGCAAACGTTGGTGCCACGGCAAAGAAATTGGAGCAGGTGCTGCTGAGCAAATGGATGAGTGAAGGCAAAACTATCGATGACATTTTCAAGTTATTCAAACTGAACAAGGAAGGTGAAAAACTCCTTCAGAGC-CCGATGTTGAGGACTTGGATCTCTTACGTTGATTTTCAGGGTAAGAACCCATATGACCTGCTTTTGGTAAAACTTTCGGCGCATTATGACGAGGCAGGCCTTGCGAAGATGCTCGTTGTGGCAAAAGAGGATGGTAAAACGCCTTTTATCGCCCGGAAGTTGGAGG------------------------------------------------------------------------------------------------------------------------------------------------------------------------------------------------------------------------------------------------------------------------AGGTGCAGCTTAAAAATTGGCAGAGCGGTGGAAAAACTCCGGGCGGCATTTTCAAGCTACTGAAGTTGGACAAGGAAGGTGACGACATTCTTGCGAGCCCGGTGCTGAATACATGGAGCTCTTATCTGGCCAGCCTGAACAAG------GGAAACCCAGACGAGTTGATGTTTATGAAACTGCAGGAGCAGTACG---GTGAAGCTGGGCTGAC--GTCAATGATTGCCAAGGCCAAG------------------ACTAGCGCAAGCACACAATCCATCGCCGTGAAGCTACAGGAAGAGATTTGGCGGAGTCAAGGAAAAACTGCTGAGGACGTTTTCATGCTGCTCAAACTGCGCAAAAGTGGCGTAAACATTGTTGATGCCGCGGGGTTGAGCACATGGGTCTCGTACGTGACTAAGCTGAACAAGCTCAGCAAG---AACCCAGATGAGTTTGTCGTCATCTCGGAATTGGAGAAACAGCTCACTAGTATGACGCTCGCAAGAATGCTGGCTGAGAAGATAAACAAGATTTCGCTAACAAATGCTGAAGGCGCCGCGGGGTCAGTTGCTGGTAAGTTGGAGGCGTTGCAGTTCAAGAAGTGGCTGAAGCAAGGAGCTACACCTAATTCTATCGCCGCGAC------------------------GTTCACTTTCGCTCGAACCGACCTAAGGATTTCCGTCGCGTACAACGACTATTACAAGCTCAATTTCGGTAAGGTCACTGCT
>Pr73
ATG---GCCAAGTTCAGCCCCTGTTCGCGCAGTCGCTGCGCGATACTCTTGGCCATTTTC-------GCTCTACTGACATGCGTCGGCGCTGTCTCGGTGGCATCGGAGTCGAACGTCGCCAAACCAAAAACGTTGGATCGTGCCCAAGGGCATCAACTACGTGGCTTCCAAGGCTATCGTAGCTTGAGGACTT---TCTTGGAGGCAACG---AAAGACGACGACGACTCTGAAGAGAGAGTCTTCAACGAGTTT------------------------------------------GCGAAGAAGATGGCTCAAGCTGCAAAGAACAAGTTGACGTCGAACAATCAAGCGACCACAAACAAGTTGTTCAAGAACCTTCAGGTTGAGAAAACTGGCAAGGAACTCTTTCAAAGCGCGCAGTTTGAGAAGTGGGCGACCACGGTGGCCAAGAACTTCAAGAAAAACCCCGAACAAGCTCCAACGTCGATGGCTTCCGCGCTGGTGGGTCATTACGGTGATGAGGCTCTGGCGGCGTTGCTTGTTACGGCGAAGCAGGACCTCAAATCGAGAATTGTTGCTATTCAGCTACAAAAGGCCCAGCTGCAGAACTGGGAGAGCGCTGGCAAAACGGGAGACGATATTTTCAAGCTTCTGAAGCTGAATGGCAAAGGCGAAAACCTGTTTGAAACCCCGCTGGCTCCTGTTTGGATGTCTTACGTTACTCAGCTGAATAAGGAGAACCCGGGCGAGGTTATATTTTCGTCCCTCAAGAAACTGTACAGCAACGAAGTTCTCGCAAAGATGATTGTAGGTGCGAAGAATAGTGCAAGCACTATTGTCATGGCAGACAAACTGGAGCTGCTGCTGCTGAACAGATGGCTGAGGGAAGGCAAGACAGTCGACGACATTTTCACGCTACTGAAACTGAACAAGGATGGTGAAAAACTCCTTCAGAGC-CCGATGTTGAGGACTTGGATCTCTTACGTCCGATGGCAGAGTAAGGACCCGTATGGCATGATTTTGGTCAAGCTCTTGACATATTACGACGAGCCATCCTTAGCGAAGATTTTGATTGCGGCACAGCAGGACGATAAAACGTCTCGCCTTGCCCGGAAGTTGGAGG------------------------------------------------------------------------------------------------------------------------------------------------------------------------------------------------------------------------------------------------------------------------AGGTACTGTTGATAAATTGGCGGAGTGACGGGAAGACAGCAGACGATGTTTTCAAGCTTCTGCTATCGAACAAGGACGGGGGCAACGTTCTTGAGAATCCAATGCTGAGAGTCTGGATGGCCTATTTGACTAAACTGGACAAA------GAGAACGCGGACAAATTGATGTTCGTGGTGCTGAAAAAGCACTACGGTGGTGATGAAGGTGTGGC--GAAGATGGTTACCGCAGCCAAC------------------AAA------------------------------------------------------------------------------------------------------------------------------------------------------------------------------------------------------------------------------------------------------------------------------------------------------------------------------------------------------------------------------------------------------------------------------------------------------------------------------------------------------------
>Pr97
ATG---GCCAAGTTCAGTCCGTGTTCGCGCAGTCGCTGCGCGATACTCTTGGCCATTTTC-------GCTCTACTGACATGCGTCGGCGCTGTCTCGGTGGCATCGGAGTCGAACGTCGCCAAACCAAAACCGTTGGATCGTGCCCTAGGGCGTCAGCTACGTGGCTTCCAAGGCAAGCGTAGCTTGAGGACTT---TCGTGGAGGCAACG---AAAGACGACGACGACTCTGAGGAGAGAGTCTTCAACGAGTTT------------------------------------------GCGAAGAAGATGGCTCAAGCTGCAAAGAACAAGTTGACGTCGAACAACCAAGCGACCACAGACAAGTTGTTCAAGAACCTTCAGGTTGAGGGAACTGGCGACAAACTCTTTCAGAGCACGCAGTTTGAGAAGTGGGCGACCACGGTGGCCAAGAACTTCAAGAAAACCCCCGAGAAAGTTCCAACGTCGATGGCTTCCGCGCTGGTGAGTCATTACGGCGATGAAGCTCTGGCGGCGTTGCTTGTTACGGCGAAGCAGAACTACCAATCGAGAACTGTTGCTACTCAGCTTGAAAATGGACTACTTCAGAATTGGAAGAGCGCTGGCAAAACGGGAGATGATGTCTTCGAGCTTCTGAAGCTGAGTGACAAAGGCGAAAAGCTGTTTGAAACCCCGCTGGCTCCCATTTGGATGTCTTACGTTACTTGGCTGAATAAGGAGAACCCGGGCGAGGTTATATTTTCGTCCCTCAAGAAACTGTACAGCGACGAAGTTCTCGCAAAGATGATTGTAGGTGCGAAGAATAGTGCAAACGTTGGTGCCACGGCAAACAAATTGGAGTACTTGCAGCTGAACAAATGGCTGAGTGAAGGCAAGACTATCGATGACATTTTCAAGTTATTCAAACTGAACAAGGAAGGTGAAAAACTCCTTCAGAGC-CCGATGTTGAGGACTTGGATCTCTTACGTTGATTTGCAGGGTAAGAACCCGTATGACCTGCTTTTGGTAAAACTCTCGGCGCATTATGACGAGACAGGCCTTGCGAAGATGCTCGTTGCGGCAAAAGAGGATGGTAAAACGCATTTTATTGCCCGGAAGTTGGAGGAGGTGCAGTTTAAAAATTGGCAGAGTGATGGCAAATCGGCCGACAACGTATACAACCTTCTCAAGCTGAACCTGGACGGAGATGATATTTTGAAAAACCCGATGCTCACCACGTGGATCTCCTACACGACGAAGTTGGATGAGAACCCGTACGAGTTACTGCTGGCTAATTTGCTGAAGCACTACGATGATGCAACTCTGACAAAGATGTTTGTAGCAGCAAAACGGAGTTCTGCTACGGGATTTACCGGTACCAAGTTGGGGGAGGTGCAGTTGAAAAACTGGCTGAGTAGCGGCAAAACTGCAGACGATGTTTTCAAGCTTCTTCAATTGAACAAGGATGGAGATACAATTCTTGCGAGTTCAATTTGGAGCGTCTGGAGCTCCTATTTGACCAAACTGGACAAA------GAGAACGCGGACGAATTGATGTTCGTGGTGCTGAAAAAGCACTACG---GTGATGAAGGTGTGGC--GAAGATTGTTACTGTGGCCAAC------------------AAAGGCGTGAGTACGAAGGACGTTGGCAGGAAGTTGGAGGAAGAGCTGTGGCGAAGTCAAGGAAAAGATGGAAACGATATTTTCAAACTGTTGAAGCTGGACGAAGAAGGACAGAAGTTCTTTGAGAGTCCGGCGCTTCGCACTTGGATTTCGTACGTGACAAGGCTCAACAAATTCAACAAGAAAAGTCCGGACGCG---------ATCTCGCAACTTGAGAAGCGTTTTGG------------CGAAATGGAATTGGCCCGGATGATTGGTGTTGCAAAAGAAAAAGTGACTACTGAAGCCACGGAAAAGGTTATCGCTCAATTGCAAGATCTACAGTTCAAGCAGTGGCTCGCTGCTAGAATGACCCCCAGAGGCTTATCGGATAA---------------AATGGAATTGACTGGGTTCGATGAGAGGAACGCCAAAGTGGTTCTCGACTACGTCGATTTCGTGAGGCTTCAC------------------
>Pr96
ATGGTTGCCAAGGCCAGTCCCTGTTCGCGGAGTCGCTTGGCGACACTCCTGACCATTGTT-------GTTCTACTGGCATGTGTCGGTGGTGCCACGGTGGCAACGGACTCAAACACCGGCAAACCAGAAACGT---------CCGAAGGGCGTCTGCTACGTGGCCTCCAAGGCAATT------------------TCGTGGGGACAACG---AGAAACGACGACGAGTCGGAGGAGAGAGCCATCATCGACGCT------------------------------------------ATGAAGCAGGCCGCTCGAGCTGCAAAGAAAAAGTT---------CTATCAAACGGCCACAGACAAGTTGTTCAAGAAAGTAAAAATTAAAGAAATGGACGGCACACTCTTTCAAAGCGAGCAGTTTAAACTGTGGGAAACTAGGGTGACCAAGAACTTCAAACAAAACACCGAACGGGCTCAAGCGTCGATGGTTTCCACGTTGACGAGTCGTTTCGGCGATGAAGCTCTCGCGGTGTCGCTTGTTACGGCGAAGCAAAACTCCAAATCGAGACCTATTGCCACTGACCTGGAAAATGCACAGCTACAGAACTGGGAGAGCGCTGGCAAAACTGGAGATGATGTTTTCAAACTCCTGAAACTGAATGACAAAGGAGAAAAGCTGTTTGAAAGCCCCATGGCTGCCACTTGGCTGGCATACTTGACTAAGCTGAATAAGAAGAACCCGGAAGAGGATATGATTTCGTCCCTAAAAAGAGTGTACGACGACGAAGCTCTCGCGAAGGTAATCACAGGGGCGCAAAATAGTGCAAGCACTGTTGTCCTGGCAAACACATTGGAACGGGCACTGATGGGCAAATGGCTGGACGAAGGCAAGACTCTCGACGAAATTTTTACGTTACTCACACTGGAAACCAAAAGCAAAGTCAACACGAACACCCCCGATGC----------GATCTCGCAACTTGA----------------------------------GAAACGTTTTGGCAGCAGCATAAAG--------TTGGCCAAGGTGATTGCCTATGCAAAAAAACGTG------CGATTACTGAAGCCACGAAAGCGGATGC---------------------------------------------------------------------------------------------------------------------------------------------------------------------------------------------------------------------------------------------------------CACTCGATTGCAGGATCTACAGTTCAAGCAGTGGCTCGCTGCTGGAGTGAC----------------------CCCCAATAACATAGGGAC---------------------------TAGAGTGATGGGAGAT-GTGTTTGAT--------ATAAG------GAGAACACAA--------GTGTCTATCG------------ACTACG--------GCACGTTTTACCGGAACAAGCTTGCTGCTGCCA------------------------------------------------------------------------------------------------------------------------------------------------------------------------------------------------------------------------CG---------------------------------------------------------------------------------------------------------------------------------------------------------------------------------------------------------------------------------------------------------------------------------------------------------
>Pr93
ATGGTTGCCAAGTTCAGCCCCTGTTCGCTTAGACGCTGCACGATACTCCTGACCATTCTC-------GCTTTACTGGCATGTGTCGGCACTGTCTCGGGTGCAACGGATGCGAACATCGCCAAACCAGAAACGTTGGATCGCTCGGAAGGGCGTCAGCTACGTGGCTTCCTACGCAAGCGTAGCTTGAGGACTG---TCGAGGAGGCAATG---AAAGACGACGACGACTCTGAGGAGAGGGCCATCACTGACGCT------------------------------------------GTGAAGAAGATGGCTCAAGCTGCAAAGAACAAGTTGACGTCGAACAATCAAGCGACCACAAACAAGTTGTTCAAGAAGCTACAGGTTGGGGAAATCGACGACAAACTCTTTCAAAGCACGCAATTTAAGGAGTGGGTAACCACGGTGACCAAAAACTTCAAGACAAACACTGAACTGGCTCAAGCGTCGATAGCTTCCGCGTTGGTGAGTCATTTCGGCGATGAAGCTCTCGCGACGTTACTCGTTGCAGCGAAGCAGAACTACAAATCGGCAACTGTCGCTACTAAGCTGGAAAACGCACAACTGCGGAACTGGGAGAGCGCTGGCAAAACTGGAGACGATGTTTTCGATCTTCTGAAGCTGAATGACAAAGGAGAAAAGCTGTTTGAAAGCCCGGTGGCTGCCACATGGATATCTTACGTGACCAAGTTGAATACGCAGAACTCGGACGAGGTTATATTTTCGTCCCTCAAGAAACTGTTCGACGACGAAGCTCTCGCGAAGATGATTGCAGGGGCGAAGGATAGTGCAAGCACTGCTGCCACAGCAACGAAATTGGAGCAGGTGCAGCTGAACAAATGGATGGTTGAAGGCAAGACTGTCGATGACATTTTCGCGTTACTCAAACTGAACAACGAAGAGGGAAAACTCCTTCAGAAC-ACCATGCTGACGACTTGGATGTCTTACGTCAATTTGCAGGGTAAGAACCCGTATGACATGATATTGGTAAAACTCTCGGCGCATTATGACGAGGCAGGCCTTGCGAAGATGCTCGTTACGGCAAAGCAAGATGGTACGGCGTTTAGTATCGTCCGGAAGTTGGAGGAGGTGCAGTTTAAGAATTGGCTGAGTGACGGCAAAACAGCAGACGACGTCTACAACCTTCTCAAGCTGAACCTGGAAAGAGGCGATATTTTGAAAAGCCCGATGCTCACCACGTGGATCTCCTACACGGCCAAGCTGGATGAGAACCCGTACCAGCTCTTGCTGGCTCTTTTGATGAAGCAGTATGACGATGCAACTCTGACAAAGATGTTTGTAGCAGCGAAACGGGGTCGCGCTACAGAGTCTATCGGTACCAAGTTGGAGGAGGTGCAGTTGAAAAGCTGGCTGAGTGACGGCAAAACAGCAGACGATGTTTTCAAGCTTCTTCAATTGAACAAGGATGGGGATACCATTTTTGCGAGTTCAGTTTGGAGCGTCTGGAGCTCCTATTTGACCAAACTAGACAAA------GAGAATGTGGACGAATTGATGTTCGTCGTGCTGAAAAAGCACTACGGTGGCGATGAAGGTGTGGC--GAAGATGGTTACTATAGCCAAC------------------AAAGAGGCAAGTACGAAGGACATTGGCAGGAAGTTGAAGGAAGAGCTGTGGCGAAGTCAAGGAAAAGATGGAGATGATGTTTTTAAACTGTTGAAGCTGGACGAAGAAGGACAGAAATTCTTTGAGAGCCCCGCGCTTAGCACATGGGTTTCGTACGTGTCG---------AAGCTCAACAAGCAAAACCCGGGTGCG---------ATCTCGCAACTGGAGAAGCGTTTTGGCGG---------CGACATCGAGTTGGCCAGGATGATTGGCTTTGCAAAACAGCAAGCAGCCAATGCAGTCACGGAGAAGGTTATCACTCAATTGCAGAATCTACAGTTCAAGCAGTGGCTCGGTGATGGGAGAACACTCAATACTATATCGGATAAAATGGTATCGGATACAATGGTATCGGCTCTGTTTGATACGAGGAACACCAAAGTCATCCTTGACTACTCCGACTTTTTGAAGGCGAGCGCAGCAAGGACTGGT---
>Pr89
ATGATTGCCAAGTTCAGTCCCTGTTCGCTTAGACGCTGCGCGCAACTCCTGACCATTTTC-------GCTTTGCTGGCATGTGTTGGCGCTGTCTCGGGGACAACGGATGCGAACATCGCCAAGCCAGAAACGTTGGGTCGTTCCGAAGAGCGTCTGCTACGTAGCCCCCACGGCAATCGAAACTTGCGGACTT---TCGAGGAGGCAATG---AAA---GACGACGACTCTGAGGAGAGGGCCATCACTGACGCT------------------------------------------GTGAAGAAGATGGCTCAAGCTGCAAAGAACAAGTTGACGTCGAACAATCAAGCGACCACAGACAAGTTGTTCAAGAAGCTACAGGTTGGGGGAACCGACGACAAACTCTTTCAAAGCACGCAATTTAAGGAGTGGGTAACCACGGTGACCAAAAACTTCAAGACAAACACTGAACTGGCTCAAGCGTCGATGGCTTCCGCGTTGGTGAGTCATTTCGGCGATGAAGCTCTCGCGACGTTACTCGTTGCGGCGAAGCAGAACTACAAATCGGGAGCTGTTGCTGCTAAGCTGGAAAACGCACAACTGCGGAACTGGGAGAGCGCTGGCAAAACTGGAGACGATGTTTTCGATCTTCTGAAGCTGAATGACAAAGGAGAAAAGCTGTTTGAAAGCCCGGTGGCTGCCACATGGATATCTTACGTGACCAAGTTGAATACGCAGAACTCGGACGAGGTTATATTTTCGTCCCTCAAGAAACTGTTCGACGACGAAGCTCTCGCGAAGATGATTGCAGGGGCGAAGAATAGTGCAAGCACTACTGCCACAGCAACGAAATTGGAGCAGGTGCAGCTGAACAAATGGATGACTGAAGGCAAGACTGTCGACGACATTTTCGCCTTACTGAAACTGAACAAGGACGGT------------------------------------------------------------------------------------------------------------------------------------------------------------------------------------------------------------------------------------------------------------------------------------------------------------------------------------------------------------------------------------------------------------------------------------------------------------------------------------------------------------------------------------------------------------------------------------------------------------------------------------------------------------------------------------------------------------------------------------------------------------------------------------------------------------------------------------------------------------------------------------------------------------------------------------------------------------------------------------------------------------------------------------------------------------------------------------------------------------------------------------------------------------------------------------------------------------------------------------------------
>Pr90
ATGGTTGCCAAGTTCAGCCCCTGTTCGCGTAGTCGCTGCGCGATACTCCCGATTATTCTT-------GCTTTGCTGGCATGTGTCGGCGCTGTTTCGGGAGCAACGGATGCGAACATCGCCAAACCAGAAACGTTGGATCGCTCGGAAGAGCGTCTGCTACGTAGCTTCCACGGTATTCGAAACTTGAGGATTG---TCGAGGAGGCAATG---AAA---GACGACGACTCTGAGGAGAGGGCCATCACTGACGCT------------------------------------------GTGAAGAAGATGGCTCAAGCTGCAAAGAACAAGCTGACGTCGAACAATCAAGCGACCACAGACAAGTTGTTCAAGAAGCTACAGGTTGGGGGAACCGACGACAAACTCTTTCAAAGCACACAATTTAAGGAGTGGGTAACCACGGTGACCAAAAACTTCAAGACAAACACTGAACTGGCTCAAGCGTCGATGGTTTCCGCGTTGGTGAGTCATTTCGG---------------------------------------------------------------------------------------------------------------------------------------------------------------------------------------------------------------------------------------------------------------------------CGACGAAGCTCTCGCGAAGATGATTGCAGGGGCGAAGACTAGTGCAAGCACTGCTGCCACGGCAAAGAAATTGGAGCAGGTGCAGCTGAACAAATGGATAAGTGAAGGTAAGACTGCCGATGACATTTTCGCGTTACTCAAACTGAACAACGAAGAGGGAAAACTCCTTCAGAAC-ACCATGTTGGCGACTTGGATCTCTTACGTCAATCTGCAGGGTAAGAACCCGTATGACATGATATTGGTAAAACTCTCGACGCACTATGACGAGGCAGGCTTGGCTAAGATGCTCGTTACGGCAAAGCAAGATGGTACGGCGTCTAGTATCGTCCGGAAGTTGGAGGAGGTGCAGTTCAAGAATTGGCAGAGTGATGGCAAATCGGCTGACGACGTCTACAACCTTCTCAAGCTGAACCTGGAAAGAGGCGACATTTTGAAAAGCCCGATGCTCACCACGTGGATCTCCTACACGGCCAAGTTGGATGAGAACCCGTACCAGCTATTGCTGGTCAAATTGATGAAGCGGTATGACGATGCAACTCTGACAAAGATGTTTGTAGCAGCGAAGCGGGGTCGCGCTACAAAGTCTATCAGTACCAAATTGGAGGAGGTGCAGTTGAAAAGCTGGTTGAGTGACGGCAAAACAGCAGACGACGTTTTCAAGCTTCTTCAATTAAACAAGGATGGAGATACAATTTTTGCGAGTTCAGTTTGGAGCGTTTGGAGCTCCTATTTGACCAAACTGGACAAA------GAGAACGCGGACGAATTGATGTTCGTCGTGCTGAAAAAGCACTACGGTGGTGATGAAGGTGTGGC--GAAGATGGTTGGTGTAGCCAAC------------------AAAGAGACAAGTACGAAGGACATCGGCAGGAAGTTGGAGGAAGAGTTGTGGCGAAGTCAAGGGAAAGATGGAGACGATATTTTCAAACTGTTGAAGCTGGACGAAGAAGGACAGACATTCTTTGAGAGTCCGGCGCTTAGCACATGGGTTTCGTACGTGACGAAGCTCAATAAGCTCAACAAGCAAAACCCGGGTGCG---------ATCTCGCAACTGGAGAAGCGTTTTGGCGG---------CGACATCGAGGTGGCCAGGATGATTGGCTTTGCAAAACTGAAAGCAAGCAATGCAGTCACGGAGAAGGTTGTCACTCAATTGCAGAATCTGCAGTTCAAGCAGTGGCTCGCTGCTGGAATAACCCCCGAAAGAGTATCGACTAA---------------AATGTTATTGACTCCGTTTGATACGAGGAACACCAAAGTGGTTCTCGACTTCTACGACTTTTATAAGACCATCCGACTGAGTCGAGTGATC
>Pr229
ATGGTTGCCAAGTTCACCCCCTGTTCGCTTAGACGCTGCACGATACTCCCGATTATTCTT-------GCCTTGCTGGCATGTGTCGGCGCTGTTTCGGGAGCAACGGATGCGAACATCGCCATACCAGAAACGTTGGATCGCTCGGAATGGCGTCTGCTACGTAGCTTCCACGGTATTCGAAACTTGAGGATTG---TCGAGGAGGCAATG---AAA---GACGACGACTCTGAGGAGAGGGCCATCACTGACGCT------------------------------------------GTGAAGAAGATGGCTCAAGCTGCAAAGAACAAGCTGACGTCGAACAATCAAGCGACCACAGACAAGTTGTTCAAGAAGCTACAGGTTGGGGAAATCGACGACAAACTCTTTCAAAGCACGCAATTTAAGGAGTGGGTAACCACGGTGACCAAAAACTTCAAGAAAAACACTAAACTGGCTCAAGCGTCGATGGTTTCCGCGTTGGTGAGTCATTTCGG---------------------------------------------------------------------------------------------------------------------------------------------------------------------------------------------------------------------------------------------------------------------------CGACGAAGCTCTCGCGAAGATGATTGCAGGGGCGAAGACTAGTGCAAGCACTGCTGCCACGGCAAAGAAATTGGAGCAGGTGCAGCTGAACAAATGGATAAGTGAAGGTAAGACTGCCGATGACATTTTCGCGTTACTCAAACTGAACAACGAAGAGGGAAAACTCCTTCAGAACACCGATGTTGGCGACTTGGATCTCTTACGTCAATCTGCAGGG------------------------------------------------------------------------------------------------------------------------------------------------------------------------------------------------------------------------------------------------------------------------------------------------------------------------------------------------------------------------------------------------------------------------------------------------------------------------------------------------------------------------------------------------------------------------------------------------------------------------------------------------------------------------------------------------------------------------------------------------------------------------------------------------------------------------------------------------------------------------------------------------------------------------------------------------------------------------------------------------------------------------------------------------------------------------------------------------------------------------------------------------------------------------------------
>Pr248
ATGGTTGCCAAGTTCAGCCCCTGTTCGCTTAGACGCTGCACGATACTCCCGATTATTCTT-------GCTTTGCTGGCATGTGTCGGCGCTGTTTCGGGAGCAACGGATGCGAACATCGCCAAACCAGAAACGTTGGACCGCTCGGAAGAGCGTCTGCTACGTAGCTTCCACGATATTCGAAACTTGAGGATTG---TCGAGGAGGCAATG---AAAGACGACGCCGACGTTGAGGAGAGGGCCATCACTGACGCT------------------------------------------GTGAAGAAGATGGCTCAAGCTGCAAAGAACAAGCTGACGTCGAACAATCAAGCGACCACAGACAAGTTGTTCAAGAAGCTACAGGTTGGGGAAATCGACGACAAACTCTTTCAAAGCACGCAATTTAAGGAGTGGGTAACCACGGTGACCAAAAACTTCAAGAAAAACACTAAACTGGCTCAAGCGTCGATGGTTTCCGCGTTGGTGAGTCATTTCGG---------------------------------------------------------------------------------------------------------------------------------------------------------------------------------------------------------------------------------------------------------------------------CGACGAAGCTCTCGCGAAGATGATTGCAGGGGCGAAGACTAGTGCAAGCACTGCTGCCACGGCAAAGAAATTGGAGCAGGTGCAGCTGAACAAATGGATAAGTGAAGGTAAGACTGCCGATGACATTTTCGCGTTACTCAAACTGAACAACGAAGAGGGAAAACTCCTTCAGAGC-CCGATGTTGAGGACTTGGATCTCTTACGTTGATTTGCAGGGTAAGAACCCGTATGACATGATATTGGTAAAACTCTCGACGCACTATGACGAGGCAGGCTTGGCTAAGATGCTCGTTACGGCAAAGCAAGATGGTACGGCGTCTAGTATCGTCCGGAAGTTGGAGGAGGTGCAGTTCAAGAATTGGCTGAGTGATGGCAAATCGGCTGACGACGTCTACAACCTTCTCAAGCTGGACCTGGAAAGAGGCGATATTTTGAAAAGCCCGATTCTAACCACGTGGATCTCCTACACGGCCAAGCTGGATGAGAACCCGTACCAGCTCTTGCTGGTCAAATTGATGAAGCGGTATGACGATGCAACTCTGACAAAGATGTTTGTAGCAGCGAAACGGGGTCGCGCTACAAAGTTTATCAGTACCAAGTTGGAGGAGGTGCAGTTGAAAAGCTGGCTGAGTGACGGCAAAACAGCAGACGATGTTTTCAAGCTCCTTCAATTGAACAAGGATGGAGATACAATTTTTGCGAGTTCAGTTTGGAGCGTTTGGAGCTCCTATTTGACCAAACTGGACAAA------GAGAACGCGGACGAATTGATGTTCGTCGTGCTGAAAAAGCACTACGGTGGTGATGAAGGTGTGGC--GAAGATGGTTGGTGTAGCCAAC------------------AAAGAGGCAAGTACGAAGGACATTGGCAGGAAGTTGGAGGAAGAGCTGTGGCGAAGTCAAGGGAAAGATGGAGACGATATTTTCAAACTGTTGAAGCTGGACGAAGAAGGACAGACATTCTTTGAGAGTCCGGCGCTTAGCACATGGGTTTCGTACGTGACGAAGCTCAATAAGCTCAACAAGCAAAACCCGGGTGCG---------ATCTCGCAACTGGAGAAGCGTTTTGGCGG---------CGACATCGAGGTGGCCAGGATGATTGGCTTTGCAAAACTGAAAGCAACCAATGCAGCCACGAAGAAGGTTATCACTCAATTGCAGAATCTACAGTTCAAGCACTGGCTCGCTGCTGGAATGACCCCCGAAAGAGTATCGGAC------------------------------------------------------------------------------------------------------------
>Pr198
ATGAGTGCCACGCCCAACCGTATCACGCGTCGCATTAGCGTGATACTGCTAGCTGTTATCAGTGCCAGCTTACTTGCTATGC-------CAGTCCCTGCAGAGTCGACTATGATTGTCGACAAAGCTACAACCTCGCACCATGTTCCAGG-----TGCTA-GTGCCATCCAAGGCCAGCGAAGATTAAGAACTGGAATTGTGCTGCCGACTGACAAGGAGGATGACGGCAGTGAAGACAGAGGTATCACTGATATTGCCAAGCTTGCCGAGTCGGGAACGAAGAAACTTACTGACAGGGCGAAGAAGCTTACTGAGAGCGCCAAGCTTCATTTGACATCAAACAATCAGCGAACTACCGACAGTCGCTTCGCGAAGCTAATGGCTGGCAAGACAGAGTCGGAAGTGCTCGAGAGTCCACAGTTCCTGAAATGGGTTCGCTCCGTGACCAAATCCTATTCGAAGAATTCCGAAGCTGGTGATCTGGCGATGGTGTCAACGCTAAAGACTCACTACGGTGATGAAGCTCTTGTCAATCTGATCACTGCGGCGAAAGAAAAAGCGAGCTTAAGGGTTATTGCTGGAAGGCTAGAAGAGGCGCAGCTCAAGACCTGGGTGAATGACGGGAAAACAGTTGACAACGTTTTCAACCTTCTGAAACTGGACAAAGAGGCCGATAAGCTCTTTGAGGCACCTCTCTGGGGAACATGGGCATCCTACGTAACAAAAGTGCACGACAAGGACGCGGATGCGGTCATGTTTTCAACGTTGAAGACGCATTATGGCGACGAAGCTCTGGCGAGCATGCTCGCCCAATCGAAGAAAGGCTATCGTACGAAGGTTATTGCTGACAAGTTGGAGGAGGTCCAGTTCAAGAATTGGGCGAGTGAGAGAAAAAGCGCTGATGACATTTTCAACTTTTTGAAATTGA------AGGGCGACACACTTTCGAACAGC-CCAGCACTGAGCTCGTGGATCACGTATGTGGAGAAGATGGATGATAACCCGTACGAGTTATTGTTGGGTAAATTGATGAAGCGCTACGATGACGCTAGTTTGGCAAGGATGCTTGCAACTGCAGAGGAAGATTACAAGACAAGATCTGTTGCTGTAAAGCTGGGGGCAGCGCAGCTGAAACAATGGGTGAGATATGACAAGTCGCCCGACGATGTTTACAACCTTCTCAAGCTGAACCTAGAAGGAAATGATATTTTGAAAAGCCCGATTCTAACCACGTGGATCTCCTTCACGATGAAAATGAAAGAGGACCCGTACCAGCTCTTATTGGTTCATTTGACGAAGCGGTTCGACGATGCAACTCTGACAAAGATGTTTGTAGCAGCGAAGCGGAGTCACGCTACAGAGTCTATCGGTACCAAGTTGAAGGAGGTGCAGTTGAAAAGCTGGCTGAGTGACGGCAAAACAGCAGACGATGTTTTCAAGCTTCTTCAATTGAACAAGGATGGGGATACCATTTTTGCGAGTTCAGCTTGGAGCGTTTGGAGCTCCTATTTGACCAAACTGGACAAA------GAGAACGCGGATGAATTGATGTTCGTCGTGCTGAAAAAGCACTACGGTGGTGATGAAGGTGTGAC--GAAGATGGTTACTATAGCCAAC------------------AAAGAGGCACGTACGAAGGACATTGGCAGGAAGTTGAAGGAAGAGCTGTGGCGAAGTCAAGGGAAAGATGGAGACGATATTTTCAAACTGTTGAAGCTGGACGAAGAAGGACAGAAATTCTTTGAGAGTCCGGCGCTTAGCACATGGGTTTCGTACGTGACG---------AAGCTCAACAAGCAAAACCCGGGTGCG---------ATCTCGCAACTGGAGAAGCGTTTT------------------------------------------------------------------------------------------------------------------------------------------------------------------------------------------------------------------------------------------------------------------------
