# Supplementary material for: Evolution of RXLR-Class Effectors in the Oomycete Plant Pathogen Phytophthora ramorum
Source: PLoS One. 2013 Nov 7;8(11):e79347. doi: 10.1371/journal.pone.0079347 (PMC3820680; doi:10.1371/journal.pone.0079347)
Supplement: File S3 — Nucleotide alignment of subfamily in Figure 2 in Fasta format. (FASTA) [file pone.0079347.s005.fasta]

>Pr129
ATGCGTCTGAGCTTCGTTGGGCTGCTAGCTGTCGCACTCCTGGCCAGTACCGATACGGCCTCAGCGCAGAAGCAAGCGGAGGTTTTTCACCAGGATCCCCAGACCCTGTCACGTTCACTTATCGAGAGCCACGACCAACCCAGCACAAATGGATTTCTTCACTTTCACTTTCACGAAGACGACGAAGACGACGACGATGAAGACAGAGCGATCCTTCCTGGCTCCGTCATTGAAAAGACCAAAGCGTTCGCTTCTCCAGCCACCACGGAGAAACTCCAGACCTGGCTAAGCAACGGGAAATCCATCGACGACGTCTTCATTGGCTTGCAGCTTACCAAGGCTGGCGATACACTACTAGACAATCTGCAGTTCACGACGTGGCTCGTGTATGTGGACGATTTCACTGCCAATAATCCTGGCAAGACAACGTCAGCGATCGCTACACTCACCACTCACTACGGCGACGAAGCGGTCGCGAAGATTCTCGACGCTGCGAAAAAGGTAGCGGGGACGAAGGAAGTGGCCACCAAGTTGGAGACTGCGCAGATGCAGACTTGGCTGGCGAGCGGGAAAACTGCCGACCGTGTTTTCAAACTCCTGAAACTGGATAAGGCGGGGGACGGCATCCTCAGCAACCCAGCCTTCGCGTCTTGGAACACG-------------------------------------------------------------------------------------------------------------------------------------------------------------------------------------------------------------------------------------------------------------------------------------------------------------------------------------------------------------------------------------------------------------------------------------------------------------------------------------------------------------------------------------------------------------------------------------------------------------------------------------------------------------------------------------------------------------------------------------------------------------------------------------------------------------------------------------------------------------------------------------------------------------------------------------------------------------------------------------------------------------------------------------------------------------------------------------------------------------------------------------------------------------------------------------------------------------
>Pr126
ATGCGTCTGGATTTCGCTGGGCTGCTTGCTGTCGCACTCCTGGCCAGTACCGATACGGCCTCAGCACAGAAGGAGTCGGAGATTATTCACCCAGACTCTCATACTCAAGCACGTTCACTCATCGAGAACCACGACCAACTCACCGCCATTGGATCCCTGCGCTTAT---------------ACGAAGACGATGGCGGCGAAGAGAGAGCAAACCTTCCAAGCTCCAATATTGAAAAGGCCAAAGCGTTGGTTTCGACAGCCACTACGAAGAAACTCCAGACCTGGCTGAAAAACGGGAAGTCCGTCGACAACGTTTTTATTCGCCTGAAACTTACGAAGGCTGGAGATAAACTACTAGACAACCCGCAGTTCACGACGTGGCTTACGTACGTGGACGATTTCACCGCCAAGAATCCTGGCAAGACAACGTCGGCGATCGCTAAACTTACGACTTACTACGGTGACGAAGCGGTCGTAAAGATTCTCGACGCTGCAAAGAAGGTCGTGGGGACGAGTGGAGTGGCCACCAAGTTGGAGGCTGCGCAGATGCAGACCTGGCTGGCGGCTGGAAACAGCGCTGACGATATTTTCACACTCTTGAAACTTAACATGGCAGGGGACGACATCCTCAGCAACCCGGCCTTCACGTCTTGGAATACGTACCTGAAGACTTTCAACGCGGCCCATCCTGATCAGAAGACAAGTGCCTTCGCGAAATTGACGTCGCAATACGGCGAGGTGGGTGTATCGCGGGTAGTTGAAGCTGCATTGAAGGTCAAGAGTTCCTCCGCCATCGCGAAAACAGTGCAAGCCGAGCAGTTCGAGCGCTGGATGGCCGGCGGAAAAACTACAGATGGCGTTTTCACGTTTTTGGCACTCGACAAAGCTGGAGACAAGCTTCTCGGGAACCCTCTTTTGAACACTTTCACCAAGTACATGAACATTTACAACAAGCGGAACCCCGACCAGGAAATCACTTTGGTAGGGACGCTAACGACTCACTACGGAAATGTTGGTCTAGCCAAGCTACTTGCGGCGGGAAGAAATGTCCCGAGCACGTCGAGCCTCGCCACAAATTTGGATGCTGCGCAGTACAAACTCTGGATGAGCCAGCTGAAAGAACCGGCAGACATCTTCATGATGTTAGGTCTGCAGAAGGCTGGGGATAACCTTCTGTCTAGTCCGCTATTCACTACGTTTACCAAGTTCACGGACGCCTATCACGCCAAGAACCCTGGTAACAGGATAACTACGTATTGGATCGTGACGACCCACTATAGCGATTTTGACGTCGCTAAAATGATCGTTGCAGCGGAGAAAATACCAAGTGCACAGAGTGCTGGAAAACGTATGGAGGCTGTACTGTTCAAAGAATGGATGAAGTCTCCGGATAACACGTTCCAGATGCTGGAACTGGGTTGGGTAAGGCCCTCTAAGCTGTTCGAAAGCCCGATGTTCGCATTTTGGATGAAGTTCATGGATGATTTGCACAAGTCTTTCCCTGGTGAGATTGTTCCTCGGACCGTATTGGCGACTATCTACAAGGACGAAGATTTGGTAAAGGCCATTACAGCGGCACAAAAGAACCCGAAAACGAAGGATCTGGCAAACAAGCTCAAGACTGAGGTGCTCACG----------------------------------------------------------------------------------------------------------------------------------------------------------------------------------------------
>Pr329
ATGCGTGTGGATTTCGCTGGGCTGCTTGCTGTCGCACTCCTGGCCAGTACCGATAAGGCCTCCGCACAGAAGAAATCGGAGATTATTCACCCAGACTCTCATACTCAAGCACGTTCACGCATCGCGAATCACGACCAATTCGCCGCCATTGGATCCCTGCGCTTCT---------------ACAAAGACGACAACAGTGAAGAGAGAGGGGTCCTTCCAAGCTCCGTTATTGAAAAGGCCAAAGCGTTGGTTTCGACAGCCACCACGAAGAAACTCCAGACCTGGCTGAACAACGGAAAATCCATCGACAACGTCTTTATTCGCCTGAAACTTACGAAGGCTGGAGATAAACTACTAGGCAACCCGCAGTTCGCGACGTGGCTCACGTATGTGGACGATTTCACCGCCAAGTATCCTGGCAAGACAACGTCAGCGATCACTAAACTTACGACTTACTAC----------------------------------------------------------------------------------------------------------------------------------------------------------------------------------------------------------------------------------------------------------------------------------------------------------------------------------------------------------------------------------------------------------------------------------------------------------------------------------------------------------------------------------------------------------------------------------------------------------------------------------------------------------------------------------------------------------------------------------------------------------------------------------------------------------------------------------------------------------------------------------------------------------------------------------------------------------------------------------------------------------------------------------------------------------------------------------------------------------------------------------------------------------------------------------------------------------------------------------------------------------------------------------------------------------------------------------------------------------------------------------------------------------------------
>Pr128
ATGCGTCTAGGTTGCGTTGGGTTGTTTGCTGTCGCACTCCTCGCCAAAACAGATACGGCCACCGCACACAAGAAATCGGAAATTATTCAACCGAACTCCCTGACTCAGGCCCGTTTACGCATCGCGGATCACGATCAGCTCGCCACCGTTGGGTTTCATCGCTTTC---------------ATGGAGACGACGACGGTGAAGAGAGAGGGGTCCTTCCAAGCTCCGTTATTGAAAAGGTCAAAGCGTTGGTTTCGACTGCCACCACGACGAAACTCCAGACCTGGCTGAAAAACGGGAAGTCCATCGACAATGTCTTTATTCGCCTGAAACTTACCAAGGCTGGAGATAAACTACTAGACAACCCGCAGTTCACGACGTGGCTCACGTATGTGGACGATTTCACCGCCAAGAATCCTGGCAAGACAACGTCAGCGATCGCTAAACTTACGACTTACTACGGTGACGAAGCGGTCGCGAAGATTCTCGACGCTGCGAAGAAGGTCGCGGGGACGAGGGGAGTGGCCACCAAATTGGAGGCTGCGCAGATGCAGACCTGGCTGGCGGCTGGAAACAGCGCTGACGATGTTTTCACACTCTTGAAACTTAACAAGGCAGGGGACGACATCCTCAGCAACCCGGCCTTCACGTCTTGGAATACGTACCTGAAGATTTTCAACACGGCCCATCCTGATCAAAAGACAAGTACCTTCGCGAAATTGACGTCGCAATACGGCGAGGTGGGTGTATCGCGGGTAGTTGAAGCTGCATTGAAGGTCAAGAGCTCCTCCGCCATCGCGAAAACAGTGCAAGCCGAACAGTTCGAGCGCTGGATGGCCGGCGGAAAAACTACAGATGGTGTTTTCACGTTTTTGGCACTCGACAAAGCTGGAGACAAGCTGCTCGGGAGCCCTCTTTTGAACACTTTCACCAAGTACATGAACATTTACAACAAGCGGAACCCCGACCAGGAGACCACTTTGATTGGGACGCTAACGACTCACTACGGAGATGTTGGTCTATCCAAGCTCCTCGCGGCGGGAAGAAATGCCCCGAGCACGTCGAACCTCGCCACAAACTTGGATGCTGCGCAGTACAAACTCTGGATGAGCCAACGGAAAGAACCGGCAGACGTCTTCATGATGTTAGGTCTGCAGAAGGCTGGCAAGAATCTTCTGTCGAGTCCGCTATTCACCACGTTTACCAAGTTCACGGACGCCTACCACGCCAAGAACCTTGGCATCAAGATGACTACGAATTGGATCGTGAGGGCCCACTATAGCGATTTTGACGTCGCTAAAATGATCCTTGCAGCGGAGAAAATACCAAGTGCGCAGAGTGCTGGAAAACGAATGGAGGCTGTACTATTCAAAGACTGGATGCAGTCTCCGGATGACGCCTTCAGGTCACTCAAACTGGATCAGATAAAGCCCTCAAAGCTGTTCAAAAACCCGATGTTCGCATATTGGATGAAGTTCATGGATGATTTCCACAAGTCTTTACCTGGTAAGATTGCTCCTCGGACCGTATTGTCGAGTATCTACAAGGACGAAGATTTGGTAAAGGCCATTACAGCGGCACAAAAGAACCCGAAAACGAAGGATCTTGCAAACAAGTTGGAGACTGAGGTGCTCACG----------------------------------------------------------------------------------------------------------------------------------------------------------------------------------------------
>Pr167
ATGCGTCTAGGTTGCGTTGGGTTGTTTGCTGTCGCACTCCTCGCCAAAACAGATACGGCCACCGCACACAAGAAATCGGAAATTATTCAACCGAACTCCCTGACTCAGGCCCGTTTACGCATCGCGGATCACGATCAGCTCGCCACCGTTGGGTTTCATCGCTTTC---------------ATGGAGACGACGACGGTGAAGAGAGAGGGGTCCTTCCAAGCTCCGTTATTGAAAAGGTCAAAGCGTTGGTTTCGACTGCCACCACGACGAAACTCCAGACCTGGCTGAAAAACGGGAAGTCCATCGACAATGTCTTTATTCGACTGAAGCTTACTAAGGCTGGAGATAAACTACTAGACAACCCGCAGTTCGCGACGTGGCTCACGTATGTGGACGATTTCACCGCCAAGAATCCTGGCAAGACAACGTCAGCGATCGCTAAACTTACGACTTACTACGGTGACGAAGCGGTCGCGAAGATTCTCGACGCTGCGAAGAAGGTCGCGGGGACGAGGGGAGTGGCCACCAAATTGGAGGCTGCGCAGATGCAGACCTGGCTGGCGGCTGGAAACAGCGCTGACGATGTTTTCACACTCTTGAAACTTA--CAGGCAGGGGACGACATCCTCAGCAACCCGGCCTTCACGTCTTGGAATACGTACCTGAAGATTTTCAACACGGCCCATCC--------------------------------------------------------------------------------------------------------------------------------------------------------------------------------------------------------------------------------------------------------------------------------------------------------------------------------------------------------------------------------------------------------------------------------------------------------------------------------------------------------------------------------------------------------------------------------------------------------------------------------------------------------------------------------------------------------------------------------------------------------------------------------------------------------------------------------------------------------------------------------------------------------------------------------------------------------------------------------------------------------------------------------------------------------------------------------------------------------------------------------------------------------------------------------
>Pr142
ATGCGTCTGGGTTGCGTTGGGTTGCTTGCTGTCGCACTCCTGGCCAGTACTGATACGGCCACCGCACACAAGAGCTCGGAGATTATTCAACCGGACTTCCTGACTCAGGCCCGTTTACGCATCGCGAATCACGATCAGCTCGCCACCGGTAGGTTTCATCACTTTC---------------ACGGAGACGAT------GAAGAGAGAGTGAACCTTCCAAGCTCC-TTATTGAAAG-GCCAAAGCGTTGGTTTCGACTGCCACCACGAAGAAACTCCAGACCTGTCTGAAAAACGGGAAGTCCATCGACAACGTCTGTATTCGCCTGAAACTTACCAAGGCTGGAGA--------------------------------------------------------------------------------------------------------------------------------------------------------------------------------------------------------------------------------------------------------------------------------------------------------------------------------------------------------------------------------------------------------------------------------------------------------------------------------------------------------------------------------------------------------------------------------------------------------------------------------------------------------------------------------------------------------------------------------------------------------------------------------------------------------------------------------------------------------------------------------------------------------------------------------------------------------------------------------------------------------------------------------------------------------------------------------------------------------------------------------------------------------------------------------------------------------------------------------------------------------------------------------------------------------------------------------------------------------------------------------------------------------------------------------------------------------------------------------------------------------------------------------------
>Pr146
ATGCGTCTGGGTTACGTTGGGTTGTTTGCTGTCGCACTCCTGGCCAGTACCGATACGGCCTCCGCACACAAGAAATCGGAGATTATTCAACCGGACTCCCTGACTCAGGCCCGTTTACGCATCGCGAATCACGATCAGCTCGCCGCCAGTGGGTTTCATCACTTTC---------------ACGGAGACGACGACGG-GAAGAGAGAG---------------------------------------------------------------------------------------------------------------------------------------------------------------------------------------------------------------------------------------------------------------------------------------------------------------------------------------------------------------------------------------------------------------------------------------------------------------------------------------------------------------------------------------------------------------------------------------------------------------------------------------------------------------------------------------------------------------------------------------------------------------------------------------------------------------------------------------------------------------------------------------------------------------------------------------------------------------------------------------------------------------------------------------------------------------------------------------------------------------------------------------------------------------------------------------------------------------------------------------------------------------------------------------------------------------------------------------------------------------------------------------------------------------------------------------------------------------------------------------------------------------------------------------------------------------------------------------------------------------------------------------------------------------------------------
>Pr143
ATGCGTCTGGGTTACGTTGGGTTGTTTGCTGTCGCACTCCTGGCCAGTACCGATACGGCCTCCGCACACAAGAAATCGGAGATTATTCAACCGGACTCCCTGACTCAGGCCCGTTTACGCATCGCGAATCACGATCAGCTCGCCGCCAGTGGGTTTCATCACTTTC---------------ACGGAGACGACGACGGTGAAGAGAGAGTGAGCCTCCCAAGCTTCGTTATTGAAAG-GCCAAAGCGTTGGTTTCGACTGCCACCACGAAGAAACTCCAGACCTGGC---------------------------------------------------------------------------------------------------------------------------------------------------------------------------------------------------------------------------------------------------------------------------------------------------------------------------------------------------------------------------------------------------------------------------------------------------------------------------------------------------------------------------------------------------------------------------------------------------------------------------------------------------------------------------------------------------------------------------------------------------------------------------------------------------------------------------------------------------------------------------------------------------------------------------------------------------------------------------------------------------------------------------------------------------------------------------------------------------------------------------------------------------------------------------------------------------------------------------------------------------------------------------------------------------------------------------------------------------------------------------------------------------------------------------------------------------------------------------------------------------------------------------------------------------------------------------------------------------
>Pr134
ATGCGTCTGGGTTACGTTGGGTTGTTTGCTGTCGCACTCCTGGCCAGTACCGATACGGCCTCAGCGCAACAGAGCTCGGAGATTATTCAACCGGACTCCCTGACTCAGGCCCGTTTACGCATCGCGAATCACGATCAGCTCGCCGCCAGTGGGTTTCATCGCTTTC---------------ACGGAGACGAT------GAAGAGAGAGGGGTCCTTCCAAGCTCCGTTATTGAAAATGCCAAAGCGTTGGTTTCGACAGCCACCACGAAGAAACTCCAGACCTGGCTGAACAACGGAAAATCCATCGACAACGTCTTTATTCGCCTGAAACTTACGAAGGCTGGAGATAAACTACTAGGCAACCCGCAGTTCGCGACGTGGCTCACGTATGTGGACGATTTCACCGCCAAGTATCCTGGCAAGACAACGTCAGCGATCACTAAACTTACGACTTACTACGGTGACGAAGCAGTCGTAAAGATTCTCGACGCTGCGAAGAAGGTCGCGGGGACGAGGGAAGTGGCCACCAAGTTAGAGGCTGCGCAGATGCAGACCTGGCTGGCGGCTGGAAACAGCGCTGACGATATTTTCACACTCTTGAAACTAAACAAGGTGGGGGACGACATCCTCAGCAACCCGGCCTTCGCATCTTGGAATACGTACCTGAAGACTTTCAACGCGGCCCATCCTGATCAAAAGACAAGTGCCTTCGCGAAATTGACGTCGCAATACGGCGAGGTGGGTGTATCGCGGGTAGTTGAAGCTGCATTGAAGGTCAAGAGTTCCTCCGCCATCGCGAAAACAGTGCAAGCCGAGCAGTTCGAGCGCTGGATGGCCGGCGGAAAAACTACAGATGGCGCTTTCACGTTCTTGGCACTCGACAAAGCTGGAGACGAGCTTCTCGGGAGCCCTCTTTTGAACACTTTCACCAAGTACATGAACATTTACAACAAGCGGAACCCCGACCAGGAGACCAATTTGATTGGGACGCTAACGACTCACTACGGAAATGTTGGTCTATCCAAGCTACTCGCCGCGGGAAGAAATGTCGCGAGCACGTCGAACCTCGCCACAAGCTTAGATGCTGCGCAGTACAAACTCTGGATGAGCCAACGGAAAGAACCGGCAGACGTATTCATGATGTTAGGTCTGCAGAAGGCTGGGGATAACCTTCTGTCGAGTCCGCTATTCACCACGTTTACCAAGTTCACGGACGCCTATCACGCCAAGAACCTTGACCAGCCAATGACTACGAATTGGATTGTGAGGGCCCACTATAGCGATTTTGACGTCGCTAAAATGATCCTGGCAGCGGAGAAAATACCAAGTGCGCAGAGTGCTGGAAAACGTATGGAGGGCGTACTGTTCAAAGACTGGATGGACTCTCCGGATAACGCGTTCCAGGCAGTTAAACTTGACCAAGTTAAGCCCTCAACGCTGTTCGAAAGCCCGATGTTCGCGTATTGGATGAAGTTCATGGATGATTTCCACAAGTCTTTCCCTGGTAAGATTGTTCCTCGGACCGTATTGGCGACTACGTACAAGGACGAAGAGCTGGTAAAGGCCATTACAGCGGCACAAAAGAACCCGAAAACGAAGGATCTGGCAAACAAGTTCGAGACTGAGGTGCTCAAGCAGTTCATATTCGCAGAAAAGCAACCGATCGATGTTGCCAAGCTCCTACACGTGAAGTCAAAGACGGATGCGAACTGGAAACTTTGGACGAAGTACGCGCAGGACTACCGCGCGTATTACGAGAAACCTAAGCCGCCCGTACAGTTGCGGGAAGACCCCACCAGT------GGTAGA-------------
>Pr136
ATGCGTCTGGGTTGCGTTGGGCTGCTAGCTGTCGCACTCCTGGCCAGTACCGATACGGCCTCAGCGCAGCAGAGCTCGGAGATTATTCAACCGGACTCCCTGGCTCAGGCCCGTTTACGCATCGCGAATCACGATCAGTTCGCCGCCAGTGGGTTTCATCACTTTC---------------ACGGAGACGAT------GAAGAGAGAGGGGTCCTTCCAAGCTCCGTTATTGAAAATGCCAAAGCGTTGGTTTCGACAGCCACCACGAAGAAACTCCAGACCTGGCTGAACAACGGAAAATCCATCGACAACGTCTTTATTCGCCTGAAACTTACGAAGGCTGGAGATAAACTACTAGGCAACCCGCAGTTCGCGACGTGGCTCACGTATGTGGACGATTTCACCGCCAAGTATCCTGGCAAGACAACGTCAGCGATCACTAAACTTACGACTTACTACGGTGACGAAGCAGTCGTAAAGATTCTCGACGCTGCGAAGAAGGTCGCGGGGACGAGGGAAGTGGCCACCAAGTTAGAGGCTGCGCAGATGCAGACCTGGCTGGCGGCTGGAAACAGCGCTGACGATATTTTCACACTCTTGAAACTAAACAAGGTGGGGGACGACATCCTCAGCAACCCGGCCTTCGCATCTTGGAATACGTACCTGAAGACTTTCAACGCGGCCCATCCTGATCAAAAGACAAGTGCCTTCGCGAAATTGACGTCGCAATACGGCGAGGTGGGTGTATCGCGGGTAGTTGAAGCTGCATTGAAGGTCAAGAGTTCCTCCGCCATCGCGAAAACAGTGCAAGCCGAGCAGTTCGAGCGCTGGATGGCCGGCGGAAAAACTACAGATGGCGCTTTCACGTTCTTGGCACTCGACAAAGCTGGAGACGAGCTTCTCGGGAGCCCTCTTTTGAACACTTTCACCAAGTACATGAACATTTACAACAAGCGGAACCCCGACCAGGAGACCAATTTGATTGGGACGCTAACGACTCACTACGGAAATGTTGGTCTATCCAAGCTACTCGCCGCGGGAAGAAATGTCGCGAGCACGTCGAACCTCGCCACAAGCTTAGATGCTGCGCAGTACAAACTCTGGATGAGCCAACGGAAAGAACCGGCAGACGTATTCATGATGTTAGGTCTGCAGAAGGCTGGGGATAACCTTCTGTCGAGTCCGCTATTCACCACGTTTACCAAGTTCACGGACGCCTATCACGCCAAGAACCTTGACCAGCCAATGACTACGAATTGGATTGTGAGGGCCCACTATAGCGATTTTGACGTCGCTAAAATGATCCTGGCAGCGGAGAAAATACCAAGTGCGCAGAGTGCTGGAAAACGTATGGAGGGCGTACTGTTCAAAGACTGGATGGACTCTCCGGATAACGCGTTCCAGGCAGTTAAACTTGACCAAGTTAAGCCCTCAACGCTGTTCGAAAGCCCGATGTTCGCGTATTGGATGAAGTTCATGGATGATTTCCACAAGTCTTTCCCTGGTAAGATTGTTCCTCGGACCGTATTGGCGACTACGTACAAGGACGAAGAGCTGGTAAAGGCCATTACAGCGGCACAAAAGAACCCGAAAACGAAGGATCTGGCAAACAAGTTCGAGACTGAGGTGCTCAAGCAGTTCATATTCGCAGAAAAGCAACCGATCGATGTTGCCAAGCTCCTACACGTGAAGTCAAAGACGGATGCGAACTGGAAACTTTGGACGAAGTACGCGCAGGACTACCGCGCGTATTACGAGAAACCTAAGCCGCCCGTACAGTTGCGGGAAGA-CCCACTGGTGGTACCGGTAGAGGCACGTCAATTG
